# Supplementary material for: Comparing Efficacy and Safety of Itraconazole Solution Versus Posaconazole for Antifungal Prophylaxis After Heart Transplant
Source: Open Forum Infect Dis. 2026 Feb 28;13(4):ofag104. doi: 10.1093/ofid/ofag104 (PMC13034668; doi:10.1093/ofid/ofag104)
Supplement: ofag104_Supplementary_Data [file ofag104_supplementary_data.zip]

Archive with 1 entries (1 files):
- Supplementary table 1.rtf
